# Supplementary material for: Genomic sequence and copy number evolution during hybrid crop development in sunflowers
Source: Evol Appl. 2018 Feb 20;12(1):54–65. doi: 10.1111/eva.12603 (PMC6304689; doi:10.1111/eva.12603)
Supplement: Supplementary file 9 [file EVA-12-54-s009.xlsx]

## Sheet: Sample_information.txt
sample.id	name	source	line	group	oil	year	SRA_number
PPN001	NSL_202853	USDA	HA_851	maintainer	HA-Oil	1985	SRS2415669
PPN002	NSL_202855	USDA	HA_853	maintainer	HA-Oil	1985	SRS1891977
PPN003	NSL_208771	USDA	HA_323	maintainer	HA-NonOil	1985	SRS1891970
PPN004	PI_509061	USDA	HA_351	maintainer	HA-NonOil	1987	SRS2415664
PPN005	PI_509062	USDA	HA_352	maintainer	HA-NonOil	1988	SRS2415666
PPN006	PI_552932	USDA	HA_286	maintainer	HA-NonOil	1974	SRS1892023
PPN007	PI_552940	USDA	HA_302	maintainer	HA-Oil	1979	SRS2415667
PPN008	PI_560144	USDA	RHA_376	restorer	RHA-Oil	1992	SRS2405312
PPN009	PI_560145	USDA	RHA_377	restorer	RHA-Oil	1992	SRS2415604
PPN010	PI_561920	USDA	HA_380	maintainer	HA-NonOil	1993	SRS1891964
PPN011	PI_561921	USDA	RHA_381	restorer	RHA-Oil	1993	SRS1891959
PPN012	PI_578008	USDA	RHA_386	restorer	RHA-Oil	1994	SRS1891953
PPN013	PI_578009	USDA	RHA_387	restorer	RHA-Oil	1994	SRS1891967
PPN014	PI_578010	USDA	RHA_388	restorer	RHA-Oil	1994	SRS2415614
PPN015	PI_578011	USDA	RHA_389	restorer	RHA-Oil	1994	SRS2415616
PPN016	PI_578872	USDA	HA_383	maintainer	HA-Oil	1995	SRS2415617
PPN017	PI_578873	USDA	HA_384	maintainer	HA-Oil	1995	SRS2415618
PPN018	PI_597367	USDA	HA_403	maintainer	HA-Oil	1997	SRS2415619
PPN020	PI_597368	USDA	HA_404	maintainer	HA-Oil	1997	SRS1891975
PPN021	PI_597369	USDA	HA_405	maintainer	HA-Oil	1997	SRS1891954
PPN022	PI_597373	USDA	RHA_396	restorer	RHA-Oil	1997	SRS2405313
PPN023	PI_597374	USDA	RHA_397	restorer	RHA-Oil	N/A	SRS1891999
PPN024	PI_599758	USDA	RHA_273	restorer	RHA-Oil	1975	SRS2415681
PPN025	PI_599766	USDA	RHA_298	restorer	RHA-Oil	1979	SRS1891973
PPN026	PI_599775	USDA	HA_124	maintainer	HA-Oil	1971	SRS1892010
PPN027	PI_599783	USDA	HA_314	maintainer	HA-NonOil	1985	SRS1891957
PPN028	PI_599976	USDA	HA_306	maintainer	HA-NonOil	1981	SRS2415679
PPN029	PI_599983	USDA	HA_313	maintainer	HA-NonOil	1985	SRS2415680
PPN030	PI_607920	USDA	R-185	restorer	RHA-Oil	2000	SRS2415678
PPN031	PI_607921	USDA	R-188	restorer	RHA-Oil	2000	SRS2415531
PPN032	PI_607923	USDA	R-201	restorer	RHA-Oil	2000	SRS2415530
PPN033	PI_633746	USDA	RHA_436	restorer	RHA-Oil	2004	SRS1892005
PPN034	PI_633747	USDA	RHA_437	restorer	RHA-Oil	2004	SRS2415528
PPN035	PI_650575	USDA	HA_112	maintainer	HA-NonOil	1985	SRS1892024
PPN036	PI_650579	USDA	HA_116	maintainer	HA-NonOil	1985	SRS2415529
PPN037	PI_650582	USDA	HA_133	maintainer	HA-NonOil	1985	SRS2415527
PPN039	PI_509060	USDA	HA_350	maintainer	HA-NonOil	1987	SRS1891952
PPN040	PI_534656	USDA	HA_370	maintainer	HA-Oil	1990	SRS2415525
PPN041	PI_543746	USDA	RGIG1	restorer	RHA-NonOil	1991	SRS2415588
PPN042	PI_599768	USDA	RHA_801	restorer	RHA-Oil	1981	SRS2415587
PPN043	PI_650754	USDA	HA-R3	maintainer	HA-Oil	1985	SRS2415586
PPN047	PI_642771	USDA	HA_452	maintainer	HA-Oil	2006	SRS2415582
PPN048	Ames_22511	USDA	Klein_Casares	OPV	OPV	N/A	SRS2415648
PPN050	PI_642775	USDA	HA_456	maintainer	HA-Oil	2006	SRS2415646
PPN051	PI_340790	USDA	Ames_1138	OPV	OPV	N/A	SRS2415647
PPN052	PI_642776	USDA	HA_457	maintainer	HA-NonOil	2006	SRS2415649
PPN053	PI_642777	USDA	HA_412_HO	maintainer	HA-Oil	2006	SRS2405316
PPN054	PI_655014	USDA	RHA_463	restorer	RHA-NonOil	N/A	SRS1891987
PPN055	PI_655015	USDA	RHA_464	restorer	RHA-NonOil	N/A	SRS2415694
PPN056	NSL_202282	USDA	RHA_324	restorer	RHA-NonOil	1986	SRS1891995
PPN057	NSL_202859	USDA	RHA_855	restorer	RHA-Oil	1987	SRS2405314
PPN059	PI_509059	USDA	HA_349	maintainer	HA-NonOil	1987	SRS2415695
PPN060	PI_531072	USDA	RHA_359	restorer	RHA-Oil	1989	SRS1891963
PPN061	PI_534650	USDA	RHA_364	restorer	RHA-Oil	1990	SRS2415697
PPN062	PI_534657	USDA	HA_371	maintainer	HA-Oil	1990	SRS1891958
PPN068	PI_599753	USDA	HA_154	maintainer	HA-NonOil	1985	SRS2405317
PPN069	PI_639165	USDA	HA_442	maintainer	HA-Oil	2006	SRS1892014
PPN070	PI_599780	USDA	HA_285	maintainer	HA-NonOil	1974	SRS2415547
PPN071	PI_599781	USDA	HA_289	maintainer	HA-Oil	1975	SRS1891962
PPN072	PI_599980	USDA	RHA_309	restorer	RHA-NonOil	1983	SRS1892015
PPN074	PI_650588	USDA	HA_228	maintainer	HA-NonOil	1985	SRS1891956
PPN076	PI_599982	USDA	HA_312	maintainer	HA-NonOil	1985	SRS2415514
PPN077	NSL_202852	USDA	HA_850	maintainer	HA-Oil	1985	SRS2415513
PPN078	NSL_208770	USDA	HA_322	maintainer	HA-NonOil	1985	SRS1891982
PPN080	PI_552933	USDA	HA_287	maintainer	HA-NonOil	1974	SRS2415512
PPN081	PI_560143	USDA	RHA_375	restorer	RHA-Oil	N/A	SRS2415511
PPN090	PI_655009	USDA	HA_458	maintainer	HA-NonOil	N/A	SRS2415522
PPN093	PI_386230	USDA	VIR_847	OPV	OPV	N/A	SRS1891976
PPN094	PI_476853	USDA	Mammoth	OPV	OPV	N/A	SRS2415676
PPN096	PI_655013	USDA	RHA_462	restorer	RHA-Oil	N/A	SRS1891979
PPN098	NSL_202283	USDA	RHA_326	restorer	RHA-NonOil	1986	SRS2415642
PPN099	NSL_202285	USDA	RHA_329	restorer	RHA-NonOil	1986	SRS1891949
PPN100	NSL_202286	USDA	RHA_330	restorer	RHA-NonOil	1986	SRS2415641
PPN101	NSL_202287	USDA	RHA_331	restorer	RHA-NonOil	1986	SRS2415644
PPN102	NSL_202288	USDA	RHA_332	restorer	RHA-NonOil	1986	SRS1891972
PPN103	NSL_202289	USDA	RHA_333	restorer	RHA-NonOil	1986	SRS2415643
PPN104	NSL_202854	USDA	HA_852	maintainer	HA-Oil	1985	SRS2415581
PPN106	NSL_202858	USDA	RHA_854	restorer	RHA-Oil	1987	SRS1892020
PPN107	NSL_202861	USDA	RHA_857	restorer	RHA-Oil	1987	SRS1891955
PPN108	NSL_202862	USDA	RHA_858	restorer	RHA-Oil	1987	SRS2415579
PPN110	NSL_208766	USDA	HA_318	maintainer	HA-NonOil	1985	SRS2415583
PPN111	NSL_208767	USDA	HA_319	maintainer	HA-NonOil	1985	SRS1891980
PPN112	NSL_208768	USDA	HA_320	maintainer	HA-NonOil	1986	SRS2415580
PPN113	NSL_208769	USDA	HA_321	maintainer	HA-NonOil	N/A	SRS1891981
PPN114	NSL_208774	USDA	RHA_325	restorer	RHA-NonOil	1986	SRS2415584
PPN115	PI_509057	USDA	RHA_347	restorer	RHA-Oil	1987	SRS2415702
PPN116	PI_509063	USDA	HA_353	maintainer	HA-NonOil	1987	SRS2415701
PPN117	PI_509064	USDA	RHA_354	restorer	RHA-NonOil	1987	SRS1892019
PPN118	PI_531074	USDA	RHA_361	restorer	RHA-Oil	1989	SRS1892008
PPN119	PI_531075	USDA	RHA_362	restorer	RHA-NonOil	1989	SRS1891986
PPN120	PI_534649	USDA	RHA_363	restorer	RHA-Oil	1990	SRS1891965
PPN121	PI_534653	USDA	RHA_367	restorer	RHA-Oil	1990	SRS2415705
PPN122	PI_543745	USDA	RPET2	restorer	RHA-NonOil	N/A	SRS2415704
PPN129	PI_552934	USDA	HA_288	maintainer	HA-NonOil	1974	SRS2415612
PPN130	PI_552935	USDA	HA_290	maintainer	HA-Oil	1979	SRS2415610
PPN131	PI_552936	USDA	HA_291	maintainer	HA-Oil	1979	SRS2415611
PPN133	PI_552937	USDA	HA_292	maintainer	HA-NonOil	1979	SRS1892016
PPN134	PI_552938	USDA	HA_300	maintainer	HA-Oil	1979	SRS1891950
PPN135	PI_552942	USDA	HA_305	maintainer	HA-NonOil	1979	SRS2415557
PPN137	PI_560142	USDA	RHA_374	restorer	RHA-Oil	1992	SRS2415555
PPN138	PI_578874	USDA	HA_385	maintainer	HA-Oil	1995	SRS1891961
PPN139	PI_597364	USDA	HA_393	maintainer	HA-Oil	1997	SRS2415556
PPN140	PI_597365	USDA	HA_394	maintainer	HA-Oil	1997	SRS2415554
PPN141	PI_597370	USDA	HA_406	maintainer	HA-Oil	1997	SRS2415552
PPN142	PI_597375	USDA	RHA_398	restorer	RHA-Oil	1997	SRS2415553
PPN143	PI_599757	USDA	RHA_270	restorer	RHA-Oil	1975	SRS2415686
PPN144	PI_599770	USDA	HA_60	maintainer	HA-Oil	1971	SRS2415685
PPN145	PI_599779	USDA	HA_277	maintainer	HA-Oil	1975	SRS2415684
PPN146	PI_599788	USDA	RHA_293	restorer	RHA-NonOil	1979	SRS2415683
PPN147	PI_599978	USDA	HA_308	maintainer	HA-NonOil	1981	SRS1891968
PPN148	PI_603987	USDA	RHA_391	restorer	RHA-Oil	1999	SRS2415603
PPN149	PI_607510	USDA	HA-R7	maintainer	HA-NonOil	2001	SRS2415605
PPN151	PI_617098	USDA	HA_425	maintainer	HA-Oil	2002	SRS2415607
PPN152	PI_632338	USDA	HA_429	maintainer	HA-Oil	2003	SRS2415608
PPN153	PI_632342	USDA	HA_433	maintainer	HA-Oil	2003	SRS1891978
PPN154	PI_633748	USDA	RHA_438	restorer	RHA-Oil	2004	SRS2415672
PPN155	PI_639169	USDA	HA_446	maintainer	HA-Oil	2006	SRS2415670
PPN156	PI_650570	USDA	HA_65	maintainer	HA-NonOil	N/A	SRS2415671
PPN157	PI_650592	USDA	HA_236	maintainer	HA-NonOil	1985	SRS2415602
PPN158	PI_650599	USDA	HA_249	maintainer	HA-NonOil	1985	SRS2415519
PPN159	PI_650763	USDA	HA-R5	maintainer	HA-Oil	1984	SRS2415518
PPN160	PI_597371	USDA	HA_407	maintainer	HA-Oil	1996	SRS2415517
PPN161	PI_597372	USDA	RHA_395	restorer	RHA-Oil	1997	SRS2415520
PPN162	PI_597376	USDA	RHA_399	restorer	RHA-Oil	1997	SRS2415516
PPN163	PI_597377	USDA	RHA_400	restorer	RHA-Oil	1997	SRS2415515
PPN164	PI_597378	USDA	RHA_401	restorer	RHA-Oil	1997	SRS1891988
PPN165	PI_599759	USDA	RHA_274	restorer	RHA-Oil	1975	SRS2415576
PPN166	PI_599763	USDA	RHA_279	restorer	RHA-Oil	1975	SRS2415577
PPN167	PI_599764	USDA	RHA_294	restorer	RHA-NonOil	1979	SRS1891948
PPN168	PI_599765	USDA	RHA_297	restorer	RHA-Oil	1979	SRS2415574
PPN169	PI_599767	USDA	RHA_299	restorer	RHA-Oil	1979	SRS1891994
PPN170	PI_599769	USDA	HA_8	maintainer	HA-NonOil	1985	SRS2415575
PPN171	PI_599771	USDA	HA_61	maintainer	HA-Oil	1968	SRS1891951
PPN172	PI_599772	USDA	HA_64	maintainer	HA-Oil	1970	SRS1892011
PPN173	PI_599773	USDA	HA_89	maintainer	HA-Oil	1971	SRS1891998
PPN174	PI_599774	USDA	HA_99	maintainer	HA-Oil	1971	SRS2415573
PPN175	PI_599776	USDA	HA_224	maintainer	HA-Oil	1975	SRS1891946
PPN176	PI_599778	USDA	HA_234	maintainer	HA-Oil	1971	SRS1892003
PPN177	PI_599782	USDA	HA_304	maintainer	HA-NonOil	1979	SRS2415572
PPN178	PI_599785	USDA	HA_822	maintainer	HA-Oil	1986	SRS2415578
PPN179	PI_599786	USDA	RHA_271	restorer	RHA-Oil	1975	SRS1891992
PPN180	PI_599787	USDA	RHA_272	restorer	RHA-Oil	1975	SRS2415615
PPN182	PI_599977	USDA	HA_307	maintainer	HA-NonOil	1981	SRS1891996
PPN183	PI_599979	USDA	HA_207	maintainer	HA-NonOil	1983	SRS1891993
PPN184	PI_599981	USDA	RHA_310	restorer	RHA-NonOil	1983	SRS1892022
PPN185	PI_599984	USDA	HA_821	maintainer	HA-Oil	1986	SRS2415630
PPN186	PI_600000	USDA	RHA_417	restorer	RHA-Oil	2002	SRS2415628
PPN189	PI_603986	USDA	HA_390	maintainer	HA-Oil	1999	SRS2415640
PPN190	PI_603988	USDA	RHA_392	restorer	RHA-Oil	1999	SRS2415687
PPN191	PI_603989	USDA	RHA_408	restorer	RHA-Oil	1999	SRS1892000
PPN192	PI_603990	USDA	RHA_409	restorer	RHA-Oil	1999	SRS2415689
PPN193	PI_603991	USDA	HA_410	maintainer	HA-Oil	1998	SRS2415688
PPN194	PI_607504	USDA	HA_413	maintainer	HA-Oil	1999	SRS2415551
PPN195	PI_607508	USDA	RHA_418	restorer	RHA-Oil	2002	SRS1892025
PPN196	PI_607509	USDA	HA-R6	maintainer	HA-NonOil	2001	SRS2415538
PPN197	PI_607511	USDA	HA-R8	maintainer	HA-Oil	2001	SRS1892004
PPN198	PI_607922	USDA	R-190	restorer	RHA-Oil	2000	SRS2415537
PPN199	PI_607925	USDA	R-206	restorer	RHA-Oil	2000	SRS2415536
PPN203	PI_617099	USDA	RHA_426	restorer	RHA-Oil	2002	SRS1891983
PPN204	PI_617100	USDA	RHA_427	restorer	RHA-Oil	2002	SRS2415532
PPN205	PI_618725	USDA	HA_421	maintainer	HA-Oil	1999	SRS2415593
PPN206	PI_618726	USDA	HA_422	maintainer	HA-Oil	2002	SRS2415594
PPN207	PI_619204	USDA	RHA_419	restorer	RHA-Oil	2002	SRS1891991
PPN208	PI_619206	USDA	RHA_428	restorer	RHA-Oil	2002	SRS2415595
PPN209	PI_632339	USDA	HA_430	maintainer	HA-Oil	2003	SRS2415596
PPN210	PI_632340	USDA	HA_431	maintainer	HA-Oil	2003	SRS2415591
PPN212	PI_633744	USDA	HA_434	maintainer	HA-Oil	2004	SRS2415656
PPN213	PI_633745	USDA	HA_435	maintainer	HA-Oil	2004	SRS2415655
PPN214	PI_639162	USDA	RHA_439	restorer	RHA-Oil	2006	SRS2415657
PPN215	PI_639163	USDA	RHA_440	restorer	RHA-Oil	2006	SRS2415662
PPN216	PI_639164	USDA	HA_441	maintainer	HA-Oil	2006	SRS2415654
PPN217	PI_639166	USDA	RHA_443	restorer	RHA-Oil	2006	SRS2415708
PPN218	PI_649793	USDA	1972R	restorer	RHA-NonOil	1972	SRS1892012
PPN219	PI_650358	USDA	HA_1	maintainer	HA-NonOil	1985	SRS1891960
PPN220	PI_650361	USDA	HA_15	maintainer	HA-NonOil	N/A	SRS2415693
PPN221	PI_650571	USDA	HA_66	maintainer	HA-NonOil	N/A	SRS1891974
PPN222	PI_650586	USDA	HA_211	maintainer	HA-NonOil	N/A	SRS2415706
PPN224	PI_650597	USDA	HA_248	maintainer	HA-NonOil	N/A	SRS2415712
PPN225	PI_650603	USDA	HA_253	maintainer	HA-NonOil	N/A	SRS2415639
PPN226	PI_650605	USDA	HA_259	maintainer	HA-NonOil	N/A	SRS1892013
PPN227	PI_650753	USDA	HA-R2	maintainer	HA-Oil	1985	SRS1891984
PPN228	PI_650755	USDA	HA-R4	maintainer	HA-Oil	1985	SRS2415559
PPN230	NSL_202290	USDA	RHA_334	restorer	RHA-NonOil	1986	SRS2415561
PPN231	PI_509051	USDA	HA_341	maintainer	HA-Oil	1987	SRS2415638
PPN233	PI_561919	USDA	HA_379	maintainer	HA-NonOil	1993	SRS2405315
PPN237	NSL_202284	USDA	RHA_328	restorer	RHA-NonOil	1986	SRS1891985
PPN239	NSL_202863	USDA	RHA_859	restorer	RHA-Oil	1987	SRS2415598
PPN240	NSL_208764	USDA	HA_316	maintainer	HA-NonOil	1986	SRS1892006
PPN241	PI_509053	USDA	HA_343	maintainer	HA-Oil	1987	SRS2415543
PPN242	PI_509065	USDA	RHA_355	restorer	RHA-NonOil	1987	SRS1892018
PPN243	PI_534652	USDA	RHA_366	restorer	RHA-Oil	1990	SRS2415542
PPN244	PI_534658	USDA	HA_372	maintainer	HA-Oil	1990	SRS2415541
PPN247	PI_552939	USDA	HA_301	maintainer	HA-Oil	1979	SRS2415544
PPN248	PI_552944	USDA	RHA_282	restorer	RHA-NonOil	1974	SRS2415691
PPN249	PI_597366	USDA	HA_402	maintainer	HA-Oil	1997	SRS1891969
PPN250	PI_599762	USDA	RHA_278	restorer	RHA-Oil	1975	SRS2415690
PPN251	PI_607506	USDA	RHA_415	restorer	RHA-Oil	2001	SRS1891997
PPN252	PI_618727	USDA	HA_423	maintainer	HA-Oil	2002	SRS2415692
PPN253	PI_650359	USDA	HA_1*	maintainer	HA-NonOil	1985	SRS2415545
PPN254	SF_145	INRA	N/A	maintainer	HA	N/A	SRS2415521
PPN255	PI_650794	USDA	Manchurian	OPV	OPV	N/A	SRS2415626
PPN256	SF_281	INRA	N/A	restorer	RHA	N/A	SRS2415637
PPN257	PI_650353	USDA	VIR_101	OPV	OPV	N/A	SRS2415635
PPN258	SF_179	INRA	N/A	maintainer	HA	N/A	SRS2415634
PPN259	SF_92	INRA	N/A	maintainer	HA	N/A	SRS1891989
PPN260	PI_650541	USDA	Charata	OPV	OPV	N/A	SRS2415636
PPN261	SF_193	INRA	N/A	maintainer	HA	N/A	SRS2415631
PPN262	SF_230	INRA	N/A	maintainer	HA	N/A	SRS2415632
PPN263	SF_232	INRA	N/A	maintainer	HA	N/A	SRS2415621
PPN264	SF_233	INRA	N/A	maintainer	HA	N/A	SRS2415624
PPN265	Ames_20073	USDA	Hemus	OPV	OPV	N/A	SRS2415622
PPN266	SF_293	INRA	N/A	restorer	RHA	N/A	SRS2415627
PPN267	SF_9	INRA	N/A	maintainer	HA	N/A	SRS2415625
PPN268	SF_63	INRA	N/A	maintainer	HA	N/A	SRS2415623
PPN269	SF_210	INRA	N/A	maintainer	HA	N/A	SRS2415620
PPN270	SF_60	INRA	N/A	maintainer	HA	N/A	SRS2415563
PPN271	SF_296	INRA	N/A	restorer	RHA	N/A	SRS2415562
PPN272	SF_35	INRA	N/A	maintainer	HA	N/A	SRS2415564
PPN273	SF_76	INRA	N/A	maintainer	HA	N/A	SRS2415568
PPN274	SF_280	INRA	N/A	restorer	RHA	N/A	SRS2415565
PPN275	SF_169	INRA	N/A	maintainer	HA	N/A	SRS2415566
PPN276	SF_306	INRA	N/A	restorer	RHA	N/A	SRS2415558
PPN277	PI_650437	USDA	Saturn	OPV	OPV	N/A	SRS2415714
PPN278	SF_295	INRA	N/A	restorer	RHA	N/A	SRS2415713
PPN279	SF_307	INRA	N/A	restorer	RHA	N/A	SRS2415700
PPN280	SF_322	INRA	N/A	restorer	RHA	N/A	SRS2415699
PPN281	SF_320	INRA	N/A	restorer	RHA	N/A	SRS2415710
PPN282	SF_75	INRA	N/A	maintainer	HA	N/A	SRS2415709
PPN283	SF_292	INRA	N/A	restorer	RHA	N/A	SRS2415711
PPN284	SF_70	INRA	N/A	maintainer	HA	N/A	SRS1892009
PPN286	SF_23	INRA	BU_BC_R.1760.3.1.	maintainer	HA	N/A	SRS2415658
PPN288	SF_323	INRA	N/A	restorer	RHA	N/A	SRS2415661
