# Supplementary material for: Genomic sequence and copy number evolution during hybrid crop development in sunflowers
Source: Evol Appl. 2018 Feb 20;12(1):54–65. doi: 10.1111/eva.12603 (PMC6304689; doi:10.1111/eva.12603)
Supplement: Supplementary file 10 [file EVA-12-54-s010.xlsx]

## Sheet: Sheet1
gene	chromosome	start	stop	window_fst	gene_fst	n_markers_in_gene
HanXRQChr13g0420241	HanXRQChr13	174944047	174945506	0.330201	NA	0
HanXRQChr13g0420121	HanXRQChr13	174799667	174801481	0.513879	0.00926086	2
HanXRQChr13g0419931	HanXRQChr13	174209661	174217234	0.325648	0.00222926	1
HanXRQChr13g0419631	HanXRQChr13	173484455	173500401	0.420344	NA	0
HanXRQChr13g0419621	HanXRQChr13	173473487	173475525	0.420344	0.254831	9
HanXRQChr13g0418861	HanXRQChr13	170908019	170909110	0.342816	0.095227	3
HanXRQChr13g0418841	HanXRQChr13	170850155	170852002	0.233038	NA	0
HanXRQChr13g0420261	HanXRQChr13	174962084	174962512	0.330201	NA	0
HanXRQChr13g0420351	HanXRQChr13	175219425	175219886	0.36678	NA	0
HanXRQChr13g0421081	HanXRQChr13	178216563	178219635	0.53988	0.511775	5
