# Supplementary material for: Genomic sequence and copy number evolution during hybrid crop development in sunflowers
Source: Evol Appl. 2018 Feb 20;12(1):54–65. doi: 10.1111/eva.12603 (PMC6304689; doi:10.1111/eva.12603)
Supplement: Supplementary file 11 [file EVA-12-54-s011.xlsx]

## Sheet: Sheet1
Gene	Chromosome	Start	End	Status	Result	Difference	Description	Blast2GO description	GO processes
HanXRQChr13g0419831	13	174091551	174098718	Amplified	Higher in R-line	-0.781051	Putative endonuclease V	endonuclease V isoform X1	nucleic acid phosphodiester bond hydrolysis
HanXRQChr13g0419821	13	174082899	174091500	Amplified	Higher in R-line	-0.773114	Probable aldehyde dehydrogenase 5F1	succinate-semialdehyde dehydrogenase, mitochondrial	oxidation-reduction process, response to heat, reactive oxygen species metabolic process, response to light stimulus, glutamate decarboxylation to succinate, chromatin assembly or disassembly, gamma-aminobutyric acid catabolic process, cellular aldehyde metabolic process
HanXRQChr11g0345281	11	137806304	137806657	Amplified	Higher in R-line	-0.705695	Probable 30S ribosomal protein S8, chloroplastic	ribosomal S8	translation
HanXRQChr03g0073101	3	89914879	89915553	Amplified	Higher in R-line	-0.591474	Putative photosystem I protein PsaC	NADH-plastoquinone oxidoreductase subunit 4 (chloroplast)	NA
HanXRQChr08g0207431	8	246524	246931	Amplified	Higher in R-line	-0.55981	Putative pentatricopeptide repeat	pentatricopeptide repeat-containing At3g04130, mitochondrial	NA
HanXRQChr05g0128741	5	100130	100787	Amplified	Higher in R-line	-0.536819	Uncharacterized protein, supported by expression data	NA	NA
HanXRQChr02g0038711	2	43339761	43340024	Amplified	Higher in R-line	-0.504255	Putative NADH-ubiquinone oxidoreductase chain 4L/K	NADH-plastoquinone oxidoreductase subunit 4L (chloroplast)	transport, ATP synthesis coupled electron transport, photosynthesis, light reaction
HanXRQChr08g0209931	8	7767226	7768517	Amplified	Higher in R-line	-0.494764	Uncharacterized protein, partly conserved in plant genome(s)	hypothetical protein B456_005G164100	NA
HanXRQChr12g0355911	12	4535140	4536143	Amplified	Higher in B-line	0.671576	Uncharacterized protein, partly supported by expression data
HanXRQChr13g0418731	13	170644566	170646546	Deleted	Deleted in R-line	-0.62723	Putative transferase; Chloramphenicol acetyltransferase-like domain	NA	NA
HanXRQChr13g0418701	13	170527126	170527809	Deleted	Deleted in R-line	-0.608984	Putative transferase; Chloramphenicol acetyltransferase-like domain	deacetylvindoline O-acetyltransferase-like	metabolic process
HanXRQChr13g0419381	13	172626434	172627314	Deleted	Deleted in R-line	-0.577238	NA	NA	NA
HanXRQChr10g0287691	10	54855490	54855813	Deleted	Deleted in R-line	-0.543119	Putative nucleophile aminohydrolases, N-terminal	amidophosphoribosyltransferase, chloroplastic-like	purine nucleotide biosynthetic process, nucleoside metabolic process, 'de novo' IMP biosynthetic process, purine nucleobase biosynthetic process
HanXRQChr10g0293821	10	101770888	101771309	Deleted	Deleted in R-line	-0.491573	Putative protein kinase-like domain	SNF-1-like serine threonine kinase, partial	negative regulation of apoptotic process, phosphorylation, protein phosphorylation
HanXRQChr08g0211191	8	10359042	10359201	Deleted	Deleted in R-line	-0.4892	NA	NA	NA
HanXRQChr08g0209581	8	6154816	6155984	Deleted	Deleted in R-line	-0.487563	Putative leucine-rich repeat domain, L domain-like	TMV resistance N-like	defense, signal transduction
HanXRQChr08g0210831	8	9624292	9624698	Deleted	Deleted in R-line	-0.426444	Putative ER lumen protein retaining receptor	ER lumen -retaining receptor
HanXRQChr09g0243791	9	40704311	40704387	Deleted	Deleted in R-line	-0.41458	NA	NA	NA
HanXRQChr13g0421621	13	179619686	179620054	Deleted	Deleted in B-line	0.525446	Putative leucine-rich repeat domain, L domain-like	disease resistance RPP13 1	defense
HanXRQChr13g0421471	13	179265744	179266034	Deleted	Deleted in B-line	0.440517	Putative protein kinase-like domain	serine threonine- kinase tricorner-like isoform X1	phosphorylation, peptidyl-serine phsophorylation, intracellular signal transduction
HanXRQChr13g0424041	13	189585820	189586813	Deleted	Deleted in B-line	0.413762	Putative bifunctional polymyxin resistance protein, ArnA	UDP-glucuronate 4-epimerase 3-like	nucleotide-sugar metabolic process
